# Supplementary material for: A positive readout single transcript reporter for site-specific mRNA cleavage
Source: PeerJ. 2017 Jul 20;5:e3602. doi: 10.7717/peerj.3602 (PMC5522606; doi:10.7717/peerj.3602)
Supplement: Supplemental Information 2 — Sequence files in GenBank format as they were submitted to GenBank. The records will be available after publication of this manuscript. The plasmid features are mapped in the files: FLuc coding sequence, CopA, CopT, miRNA targets, and etc. [file peerj-05-3602-s002.zip]

Archive with 9 entries (6 files):
- GenBank_Sequences/
- GenBank_Sequences/KY412813=pFLuc_reporter.gb
- __MACOSX/
- __MACOSX/GenBank_Sequences/
- __MACOSX/GenBank_Sequences/._KY412813=pFLuc_reporter.gb
- GenBank_Sequences/KY412814=pRLuc_control.gb
- __MACOSX/GenBank_Sequences/._KY412814=pRLuc_control.gb
- GenBank_Sequences/KY412815=pmiRNA_construct.gb
- __MACOSX/GenBank_Sequences/._KY412815=pmiRNA_construct.gb
